# Supplementary material for: Focal exposure of limited lung volumes to high-dose irradiation down-regulated organ development-related functions and up-regulated the immune response in mouse pulmonary tissues
Source: BMC Genet. 2016 Jan 27;17:29. doi: 10.1186/s12863-016-0338-9 (PMC4729165; doi:10.1186/s12863-016-0338-9)
Supplement: Additional file 2: — The full list of genes include in each pattern and associated with enriched pathways. (XLSX 1669 kb) [file 12863_2016_338_MOESM2_ESM.xlsx]

## Sheet: Sheet3
											Enriched Pathways	Dilated cardiomyopathy (DCM)	Hypertrophic cardiomyopathy (HCM)	Arrhythmogenic right ventricular cardiomyopathy (ARVC)	Calcium signaling pathway	Drug metabolism - cytochrome P450	Tight junction	Axon guidance	Cardiac muscle contraction	MAPK signaling pathway	Cocaine addiction	Olfactory transduction	Cytokine-cytokine receptor interaction	Systemic lupus erythematosus	Graft-versus-host disease	Allograft rejection	Lysosome	Antigen processing and presentation	Type I diabetes mellitus	Asthma	Chemokine signaling pathway	Cell adhesion molecules (CAMs)	Natural killer cell mediated cytotoxicity	Intestinal immune network for IgA production	Primary immunodeficiency	Autoimmune thyroid disease	Viral myocarditis	T cell receptor signaling pathway	Hematopoietic cell lineage	Fc gamma R-mediated phagocytosis	Complement and coagulation cascades	NOD-like receptor signaling pathway	Leukocyte transendothelial migration	B cell receptor signaling pathway	Toll-like receptor signaling pathway	Staphylococcus aureus infection	Leishmaniasis	Osteoclast differentiation	Tuberculosis
			Focal irradiation				Neighbor
	Symbol	Entrez ID	Pattern 1	pattern 2	Pattern 3		Pattern 1	pattern 2	Pattern 3			Pattern 1											Pattern 2
	PZP	11287					O
	AANAT	11298	O				O
	ABCA1	11303		O
	ABCA4	11304	O				O
	ABCA2	11305					O																				O
	ACADS	11409					O
	ACHE	11423	O				O
	ACP5	11433		O				O																			O																					O
	ACR	11434	O
	CHRNA6	11440					O
	CHRNA7	11441		O											O
	CHRNB2	11444	O
	ACTA1	11459	O				O
	ACTC1	11464	O				O					O	O						O
	ACTG2	11468	O
	ACTL7A	11470					O
	ACTN2	11472	O				O							O			O							O																			O
	ACTN3	11474	O											O			O							O																			O
	ACVR2B	11481	O																				O
	ACVRL1	11482	O
	ASPA	11484	O				O
	ADA	11486					O																												O
	ADAM12	11489	O
	ADAM22	11496	O
	ADAM3	11497	O
	ADAM4	11498					O
	ADAM7	11500	O
	ADAM8	11501		O
	ADCY8	11514	O									O			O																O
	ADCYAP1R1	11517					O
	ADH1	11522	O													O
	ADH7	11529	O				O									O
	ADM	11535					O
	ADORA3	11542						O
	ADRA1A	11549	O				O								O
	ADRA1D	11550	O												O
	ADRA2B	11552	O				O
	ADRB1	11554	O									O			O
	ADRB2	11555	O												O
	ADRB3	11556	O				O								O
	ACAN	11595	O				O
	AGRP	11604	O				O
	AGTR1A	11607	O												O
	AHR	11622	O
	AIF1	11629		O				O
	AIRE	11634	O				O																												O
	AK4	11639	O
	ALPPL2	11650	O				O
	ALB	11657	O				O
	ALDH1A1	11668	O				O
	ALDH2	11669					O
	ALDH3A1	11670	O				O									O
	ALK	11682	O
	ALOX12	11684	O				O
	ALOX12E	11685					O
	ALOX12B	11686	O				O
	ALOX15	11687					O
	ALOX5AP	11690		O
	AMY1	11722	O				O
	ANG3	11730					O
	ANK1	11733	O				O
	ANK3	11735	O
	AOC3	11754	O				O
	AOX1	11761	O				O									O
	AP1M2	11768	O																								O
	AP4M1	11781					O																				O
	APBB1	11785	O				O
	SPEG	11790	O				O
	BIRC5	11799		O
	CD5L	11801					O
	APLP1	11803	O				O
	APOBEC1	11810		O
	APOBEC2	11811	O				O
	APOC1	11812		O
	APOE	11816		O
	APOH	11818	O
	NR2F2	11819	O
	AQP1	11826	O
	AQP2	11827	O				O
	AQP3	11828	O				O
	AQP7	11832	O				O
	AQP8	11833	O				O
	AR	11835	O				O
	AREG	11839		O
	ARG1	11846		O
	ARHGAP6	11856	O
	RND2	11858	O				O
	ARNTL	11865	O				O
	ART1	11870	O				O
	ART5	11875	O				O
	ARVCF	11877	O				O
	ASGR1	11889					O
	ASGR2	11890		O
	SERPINC1	11905					O																																		O
	NEUROG3	11925	O
	ATP1B2	11932	O				O												O
	FXYD2	11936	O				O												O
	ATP2A1	11937	O				O								O
	ATP2A2	11938	O				O					O	O	O	O				O
	ATP2B2	11941	O				O								O
	ATP7B	11979	O				O
	PCDH15	11994					O
	AKR1B7	11997	O				O
	AXIN2	12006	O
	AZGP1	12007					O
	BACH2	12014	O
	NKX3-2	12020	O				O
	BARX2	12023	O
	BCAN	12032	O
	BCHE	12038	O				O
	BCL2A1C	12046		O
	BCL2A1D	12047		O				O
	BCL2L2	12050	O
	BDKRB1	12061					O								O																										O
	BDKRB2	12062					O								O																										O
	BDNF	12064	O				O													O	O
	BEX2	12069	O				O
	BGLAP-RS1	12095	O				O
	BGLAP	12096	O
	BGLAP2	12097					O
	BICD1	12121	O				O
	BIK	12124	O				O
	FABP7	12140		O
	BMP2	12156	O																				O
	BMP6	12161	O
	BMP7	12162					O																O
	BMP8A	12163	O
	BMP8B	12164	O				O
	BMPR1B	12167	O				O																O
	BMPR2	12168	O																				O
	BMX	12169	O				O
	BNC1	12173	O				O
	SMYD1	12180					O
	BST1	12182						O							O
	CHIC1	12212	O				O
	BSN	12217	O
	BTC	12223	O				O
	BTG1	12226		O				O
	BTK	12229		O																															O									O				O
	BTRC	12234	O				O
	C1QA	12259		O																				O																	O					O
	C1QB	12260		O																				O																	O					O
	C1QC	12262		O																				O																	O					O
	C2	12263	O																					O																	O					O
	CIITA	12265		O																								O							O														O
	C3AR1	12267		O																																					O					O
	CACNA1C	12288	O									O	O	O	O				O	O
	CACNA1G	12291	O				O								O					O
	CACNA2D3	12294	O									O	O	O					O	O
	CACNB1	12295	O				O					O	O	O					O	O
	CACNB2	12296	O				O					O	O	O					O	O
	CACNB3	12297					O					O	O	O					O	O
	CACNG1	12299	O									O	O	O					O	O
	CALCA	12310	O
	CALCR	12311					O																																									O
	ASPM	12316		O
	CAMK2A	12322	O				O								O							O																											O
	CAMK4	12326		O											O																																	O
	CAPG	12332		O				O
	CAPN1	12333					O
	CAPN3	12335					O
	CAPN5	12337					O
	CAR11	12348	O				O
	CAT	12359	O
	CASP12	12364					O
	CASP14	12365	O
	CASQ2	12373	O				O
	CTNNA2	12386					O							O			O																										O
	RUNX2	12393					O
	RUNX1T1	12395	O				O
	CBFA2T3	12398	O
	CBS	12411	O				O
	CBX2	12416	O				O
	CCK	12424		O
	CCKAR	12425	O												O
	CCNA2	12428		O
	CCNE1	12447		O
	CCNG1	12450			O
	CCNG2	12452					O
	CCNT1	12455	O				O
	CCR6	12458		O																			O								O
	CD28	12487		O																				O	O	O			O			O		O		O	O	O
	CD34	12490			O																											O							O
	CD36	12491	O																																				O
	ENTPD5	12499	O				O
	CD3D	12500		O				O																											O			O	O
	CD3G	12502		O				O																														O	O
	CD4	12504					O																					O				O			O			O	O
	CD48	12506		O																													O
	CD5	12507		O				O																															O
	CD53	12508		O				O
	CD6	12511		O																												O
	CD68	12514		O				O																			O
	CD69	12515		O
	CD72	12517		O				O																																				O
	CD83	12522		O
	CD84	12523		O				O
	CD86	12524		O				O																O	O	O			O			O		O		O	O								O
	CDC25A	12530					O
	CDC25C	12532					O
	CDK1	12534							O
	ARHGAP31	12549	O
	CDH13	12554	O				O
	CDH15	12555	O																													O
	CDH16	12556	O
	CDH3	12560	O				O																									O
	CDH4	12561	O																													O
	CDH8	12564	O				O
	CDH9	12565	O				O
	CDK7	12572					O
	CDKN1A	12575			O				O
	CDKN2A	12578		O
	CDO1	12583	O				O
	CEL	12613	O				O
	CENPA	12615		O
	CENPB	12616	O				O
	CES1	12623	O				O
	CFI	12630		O				O																																	O					O
	CFTR	12638	O				O
	CH25H	12642			O
	CHAD	12643					O
	CHEK1	12649	O				O
	CHGA	12652	O				O
	CHGB	12653	O
	CHI3L1	12654						O
	CHKA	12660	O
	CHL1	12661		O
	CHML	12663	O				O
	CIDEA	12683					O
	SOCS1	12703		O																																												O
	CIT	12704					O
	CKM	12715	O				O
	CLCA1	12722		O				O														O
	CLCN2	12724	O				O
	CLDN2	12738		O													O															O											O
	CLDN4	12740					O										O															O											O
	CLDN5	12741	O														O															O											O
	CXCR3	12766		O																			O								O
	CXCR4	12767		O														O					O								O			O									O
	CCR2	12772		O																			O								O
	CCR5	12774		O																			O								O
	CCR7	12775		O				O															O								O
	CCR8	12776					O																O								O
	CCR10	12777					O																O								O			O
	CNGA1	12788					O
	CNGA3	12790					O															O
	CNIH2	12794					O
	CAMP	12796							O																																								O
	CNN1	12797	O
	CNTFR	12804	O				O																O
	CNTN1	12805	O				O																									O
	COBL	12808	O
	COL11A2	12815					O
	COL13A1	12817	O
	COL17A1	12821	O				O
	COL3A1	12825		O				O
	COL4A4	12829	O
	COL9A1	12839					O
	COMP	12845					O
	COX17	12856	O
	COX6A2	12862	O				O												O
	COX7A1	12865	O				O												O
	COX8B	12869	O				O												O
	CPA3	12873		O
	CPE	12876	O				O																						O
	CYS1	12879	O
	CPLX1	12889	O
	CPT1B	12895	O				O
	CR2	12902					O																																O		O			O
	CRABP2	12904	O				O
	CRAT	12908					O
	CREB1	12912					O														O							O																				O	O
	CRHR1	12921	O				O
	CRHR2	12922	O				O
	CRMP1	12933		O
	DMBT1	12945		O
	CRY2	12953	O
	CRYBA4	12959					O
	CRYBB3	12962	O				O
	CRYGA	12964	O				O
	CRYGC	12966					O
	CSF1	12977	O				O																O																O									O
	CSF2RA	12982		O																			O																O
	CSF2RB	12983		O																			O
	CSF2RB2	12984		O				O															O
	CSK	12988					O
	CSN1S2B	12992	O				O
	CSN3	12994	O
	NCAN	13004	O
	CSRP3	13009	O				O
	CST7	13011		O
	CSTB	13014		O
	CTF1	13019	O				O																O
	CTSB	13030		O																							O	O
	CTSC	13032		O																							O
	CTSD	13033		O				O																			O																						O
	CTSG	13035		O																				O			O
	CTSK	13038		O				O																			O																		O			O
	CTSL	13039		O																							O	O
	CTSS	13040		O				O																			O	O																					O
	CTSW	13041		O																							O
	CUX1	13047	O
	CUX2	13048	O
	CX3CR1	13051		O																			O								O
	CYBA	13057		O																																							O				O	O
	CYBB	13058		O																																							O					O
	CYP1B1	13078					O
	CYP2B9	13094	O				O									O
	CYP2C29	13095	O													O
	CYP2C38	13097	O				O									O
	CYP2D10	13101	O				O									O
	CYP2F2	13107	O
	CYP3A11	13112	O				O									O
	CYP3A13	13113	O				O									O
	CYP27B1	13115					O																																										O
	CYP46A1	13116	O				O
	CYP4A10	13117	O				O
	CYP4A12B	13118	O
	CYP4B1	13120	O				O
	CYP7B1	13123						O
	DAB1	13131	O				O
	DAD1	13135	O
	SLC6A3	13162	O																		O
	DBIL5	13168	O				O
	DBT	13171	O				O
	DBX1	13172	O				O
	DCLK1	13175		O
	DCK	13178		O
	DDC	13195	O				O														O
	DDN	13199					O
	DHX9	13211					O
	DEFA-RS2	13222	O				O
	SLC29A2	13340					O
	TWIST2	13345	O				O
	DES	13346	O				O					O	O	O
	DARC	13349		O
	DGAT1	13350					O
	DIO1	13370					O
	DIO2	13371					O
	DLK1	13386					O
	DLL1	13388	O
	DLX3	13393	O
	DLX4	13394	O
	DMPK	13400	O				O
	DMWD	13401	O
	DMC1	13404	O				O
	DMD	13405	O				O					O	O	O																							O
	DNAHC11	13411	O
	DNASE1L3	13421		O
	DYNC1I1	13426					O
	DNM1	13429					O
	DOK2	13449		O
	DPEP1	13479	O
	DPP6	13483	O				O
	DRD2	13489	O																		O
	DRP2	13497					O
	DSC2	13506	O				O							O
	DSG2	13511	O				O							O
	DST	13518	O				O
	SLC26A2	13521					O
	ADAM28	13522	O				O
	ADAM18	13524	O				O
	DTNA	13527	O
	DTNB	13528					O
	USP17L5	13532					O
	DUSP2	13537		O				O												O
	DVL1	13542	O
	DVL2	13543	O				O
	EAR1	13586					O
	LEFTY1	13590					O
	EBF2	13592	O				O
	OPN3	13603					O
	EDA	13607					O																O
	EDN3	13616	O				O
	EDNRB	13618	O												O
	EEF2K	13631					O
	EFNA1	13636	O															O
	EFNA4	13639					O											O
	EFNA5	13640	O				O											O
	EFNB1	13641	O															O
	EFNB2	13642	O															O
	EFNB3	13643	O				O											O
	EFS	13644	O				O
	EGF	13645	O				O													O			O
	KLK1B22	13646					O
	EGFBP2	13647					O
	KLK1B9	13648					O
	EGFR	13649					O								O					O			O
	EGR1	13653					O
	EGR2	13654		O
	ELF5	13711	O
	ELK4	13714	O				O													O
	ELN	13717		O
	MARK2	13728	O				O
	EMR1	13733		O
	ENAH	13800	O				O
	ENG	13805	O
	ENO3	13808	O				O
	EPAS1	13819	O
	EPB4.1L1	13821					O										O
	EPB4.1L2	13822	O				O										O
	EPB4.1L4A	13824					O
	EPHA1	13835					O											O
	EPHA7	13841	O				O											O
	EPHA8	13842	O				O											O
	EPHB4	13846	O															O
	EPHB6	13848	O															O
	EPN2	13855	O
	EPOR	13857	O				O																O																O
	ERBB2	13866	O												O
	ERBB4	13869	O												O
	ERCC1	13870					O
	ERG	13876	O				O
	ES22	13897	O				O
	ESR1	13982					O
	ETV1	14009	O
	ETV6	14011		O
	MECOM	14013	O																	O
	EVI2A	14017		O
	BCL11A	14025					O
	EVPL	14027	O				O
	EXT2	14043					O
	EZH1	14055	O				O
	F10	14058		O																																					O
	F2RL1	14063	O				O
	F5	14067	O				O																																		O
	F7	14068		O																																					O
	FABP3	14077	O
	FABP1	14080					O
	ACSL1	14081	O				O
	FAH	14085	O				O
	FSCN1	14086		O
	FANCC	14088	O				O
	FOXH1	14106	O
	FBN2	14119	O				O
	FBRS	14123					O
	FCER1A	14125		O																										O
	FCER1G	14127		O				O																						O			O																O
	FCGR1	14129		O				O																O															O	O						O	O	O	O
	FCGR2B	14130		O																																				O				O		O		O	O
	FCGR3	14131		O																																										O	O	O	O
	FCGRT	14132					O
	FCNA	14133					O
	FGF1	14164	O				O													O
	FGF10	14165	O																	O
	FGF11	14166	O				O													O
	FGF12	14167	O				O													O
	FGF18	14172	O				O													O
	FGF6	14177					O													O
	FGF9	14180	O				O													O
	FGFBP1	14181	O				O
	FGFR1	14182	O				O													O
	FGFR2	14183	O																	O
	FGFR3	14184	O																	O
	FHL3	14201	O				O
	IL4I1	14204		O				O
	SH3PXD2A	14218	O				O
	FKBP4	14228	O
	FOXI1	14233	O				O
	FOXC2	14234	O				O
	FOXD4	14237	O				O
	FOXS1	14239	O				O
	FOXL1	14241	O
	LPIN1	14245	O				O
	FLT1	14254	O																				O
	FLT3	14255		O																			O																O
	FMO1	14261	O				O									O
	FMO3	14262					O									O
	FMO5	14263	O				O									O
	FMOD	14264					O
	FOLR1	14275	O				O
	FOLR2	14276	O
	FOS	14281	O				O													O																		O						O	O		O	O
	FOSB	14282	O				O														O																											O
	FOSL1	14283			O																																											O
	FPR2	14289					O																																							O
	FPR-RS3	14290					O
	FRAT1	14296	O				O
	FXN	14297					O
	CIDEC	14311					O
	AKTIP	14339	O				O
	FUT2	14344	O				O
	FUT7	14347		O
	FV1	14349	O
	FZD4	14366	O
	FZD5	14367	O				O
	FZD7	14369					O
	FZD8	14370	O				O
	G0S2	14373	O
	G6PC	14377	O				O
	GAB1	14388	O				O
	GAB2	14389					O																																	O								O
	GABRA3	14396					O
	GABRA4	14397	O				O
	GABRB2	14401	O				O
	SLC6A13	14412	O				O
	GAD1	14415	O																										O
	GAS1	14451	O
	GAST	14459	O
	GATA1	14460	O				O
	GATA2	14461	O
	GATA4	14463	O				O
	GATA5	14464	O				O
	GATA6	14465	O
	GBAS	14467					O
	GCGR	14527	O
	NR6A1	14536	O
	OPN1MW	14539	O				O
	GPD1	14555	O
	GDF1	14559	O				O
	GDF10	14560	O				O
	GDF3	14562	O				O
	GFAP	14580	O
	GFI1	14581					O
	GFI1B	14582					O
	GFPT2	14584	O				O
	GFRA1	14585	O				O
	GFRA3	14587	O
	GGT1	14598	O				O
	GH	14599	O
	GHRH	14601					O
	GJA10	14610	O				O
	GJA3	14611	O
	GJA4	14612	O
	GJB2	14619					O
	GJB3	14620					O
	GLI1	14632	O
	GLI3	14634	O				O
	GLP1R	14652	O				O
	SLC6A9	14664	O
	GNA12	14673					O													O
	GNA14	14675	O				O								O
	GNAL	14680					O								O							O
	GNAO1	14681	O				O
	GNAZ	14687	O
	GNB3	14695					O																								O
	GNB5	14697	O				O																								O
	GNG3	14704	O																												O
	BSCL2	14705					O
	GNG4	14706	O				O																								O
	GNG8	14709	O																												O
	GNMT	14711	O				O
	GNRH1	14714	O
	GP1BA	14723	O																																				O
	GP1BB	14724	O																																				O
	LRP2	14725						O
	GP49A	14727		O				O
	LILRB4	14728		O				O
	GP5	14729	O																																				O
	GPAA1	14731	O
	GPC3	14734	O
	GPR65	14744		O
	CMKLR1	14747	O				O
	GPR3	14748	O				O
	GPLD1	14756	O				O
	GPR33	14762		O
	GPR44	14764	O				O
	GPX2	14776	O
	GPR162	14788		O
	CDCA3	14793		O
	GRIA1	14799	O				O
	GRIA4	14802	O				O
	GRIK2	14806	O				O
	GRIK5	14809	O
	GRIN1	14810					O								O						O
	GRIN2A	14811	O				O								O						O			O
	GRIN2B	14812	O																		O			O
	GRIN2C	14813	O				O								O						O
	GRIN2D	14814	O												O						O
	GSX1	14842	O
	GSPT2	14853	O				O
	GSTA1	14857					O									O
	GSTA3	14859	O				O									O
	GSTM1	14862	O				O									O
	GSTM2	14863	O				O									O
	GSTM3	14864	O				O									O
	GSTM4	14865					O									O
	GSTM6	14867	O				O									O
	GSTZ1	14874	O
	GUCA1A	14913					O															O
	GUCA2B	14916					O
	GUCY2C	14917					O
	GUCY2E	14919	O				O
	MAGI1	14924	O				O										O
	GZMC	14940		O
	GZMK	14945					O
	H19	14955	O				O
	H2-AA	14960		O																				O	O	O		O	O	O		O		O		O	O									O	O		O
	H2-AB1	14961		O																				O	O	O		O	O	O		O		O		O	O									O	O		O
	CFB	14962		O																																					O					O
	H2-EB1	14969		O																				O	O	O		O	O	O		O		O		O	O		O							O	O		O
	H2-M2	14990		O				O																	O	O		O	O			O				O	O
	H2-DMA	14998		O																				O	O	O		O	O	O		O		O		O	O									O	O		O
	H2-DMB1	14999		O																				O	O	O		O	O	O		O		O		O	O									O	O		O
	H2-Q1	15006	O																						O	O		O	O			O				O	O
	H2-Q8	15019		O																					O	O		O	O			O				O	O
	HIST2H3C1	15077		O																				O
	HAL	15109	O				O
	HAND2	15111	O				O
	HAS2	15117		O
	HAS3	15118	O
	HBB-BH1	15132	O				O
	HBB-Y	15135	O
	SERPIND1	15160					O																																		O
	HCLS1	15163		O													O
	HCN2	15166	O
	PTPN6	15170		O																													O					O						O			O
	HCRT	15171					O
	HEBP1	15199						O
	HEPH	15203	O
	HES1	15205	O
	HES2	15206					O
	HES5	15208					O
	HESX1	15209	O
	HEXA	15211		O																							O
	HEXB	15212		O																							O
	HEY2	15214	O				O
	FOXQ1	15220	O				O
	FOXF1A	15227	O
	FOXG1	15228	O
	HIC1	15248	O				O
	HIPK2	15258					O
	HLX	15284	O				O
	HMGCS2	15360	O				O
	HMGA2	15364					O
	HMMR	15366					O
	NR4A1	15370					O													O
	FOXA1	15375	O
	HOXA1	15394	O				O
	HOXA11AS	15397	O				O
	HOXA2	15399	O				O
	HOXA4	15401	O				O
	HOXA5	15402	O				O
	HOXA6	15403	O				O
	HOXA7	15404	O				O
	HOXA9	15405	O				O
	HOXB3	15410	O				O
	HOXB4	15412	O				O
	HOXB5	15413	O				O
	HOXB6	15414	O				O
	HOXC12	15421	O				O
	HOXC4	15423	O
	HOXD8	15437					O
	HPSE	15442		O
	HPGD	15446	O
	HPX	15458					O
	HR	15460	O				O
	HRC	15464	O				O
	HS3ST1	15476	O				O
	HS3ST3A1	15478	O				O
	HSPA1L	15482	O				O													O								O
	HSD11B1	15483	O				O
	HSD3B2	15493					O
	HSF2	15500					O
	NDST1	15531					O
	HTR1D	15552	O
	HTR2A	15558					O								O
	HTR2B	15559		O											O
	HTR2C	15560	O				O								O
	HTR7	15566		O				O							O
	SLC6A4	15567	O				O
	HYAL1	15586	O				O																				O
	IRF8	15900		O
	ID3	15903	O
	ID4	15904	O
	IDO1	15930					O
	IRGM1	15944		O
	CXCL10	15945		O				O															O								O														O
	IFI204	15951		O				O
	IFIT1	15957		O				O
	IFIT2	15958		O				O
	IFIT3	15959		O				O
	IFNA1	15962	O																				O										O			O									O				O
	IFNA11	15964	O				O																O										O			O									O				O
	IFNAB	15974	O				O																O										O			O									O				O
	IFNG	15978		O																			O	O	O	O		O	O				O					O									O	O	O
	IGF1	16000		O				O				O	O
	IGF1R	16001	O
	IGF2	16002	O
	CYR61	16007	O				O
	IGFBP3	16009	O				O
	IGFBP5	16011	O				O
	IGFBP6	16012	O				O
	IGH-6	16019	O				O
	IGH-VJ558	16061		O								O			O									O		O				O			O	O	O	O	O		O	O				O		O	O		O
	IL18BP	16068		O				O
	IGJ	16069		O				O
	CD74	16149		O																								O																					O
	IKBKB	16150					O													O											O							O				O		O	O			O
	IL10	16153					O																O	O		O				O				O		O		O								O	O		O
	IL10RA	16154		O																			O																										O
	IL12B	16160		O																			O			O			O																O		O		O
	IL13RA2	16165	O
	IL1A	16175		O																O			O		O				O										O								O	O	O
	IL1R2	16178					O													O			O																O
	IL1RAP	16180					O																O
	IL1RN	16181		O
	IL2RA	16184		O																			O																O
	IL2RB	16185		O																			O
	IL5RA	16192	O				O																O																O
	IL6	16193			O								O										O		O									O					O			O			O				O
	IL6RA	16194					O																O																O
	IL6ST	16195	O				O																O
	IL7R	16197		O																			O												O				O
	FABP6	16204	O				O
	INHA	16322	O				O
	INHBA	16323		O																			O
	INHBE	16326					O																O
	CEP250	16328					O
	INS1	16333	O				O																						O
	INS2	16334	O				O																						O
	INSR	16337	O
	IRF4	16364					O
	IRG1	16365						O
	IRS1	16367	O
	IRS3	16369	O
	IRS4	16370	O
	ITGA2B	16399	O									O	O	O																									O
	ITGA7	16404						O				O	O	O
	ITGAE	16407		O
	ITGAL	16408					O																									O	O				O						O			O
	ITGAX	16411		O				O																																									O
	ITGB2	16414		O																												O	O				O						O			O	O		O
	ITGB5	16419		O								O	O	O
	ITIH2	16425	O				O
	ITIH4	16427						O
	ITK	16428		O																											O							O					O
	ITLN1	16429		O
	ITSN1	16443					O
	IVL	16447	O
	JAK3	16453					O																								O				O
	JRK	16469	O				O
	USH1G	16470	O				O
	JUN	16476	O																	O	O																	O						O	O		O	O
	JUNB	16477					O																																									O
	JUP	16480	O											O
	KCNA1	16485					O
	KCNA2	16490	O
	KCNA5	16493					O
	KCNA6	16494	O				O
	KCNAB1	16497	O				O
	KCNAB3	16499					O
	KCNB1	16500	O				O
	KCNC3	16504	O
	KCND2	16508	O
	KCNH2	16511	O
	KCNH3	16512					O
	KCNJ10	16513		O
	KCNJ11	16514	O				O
	KCNJ12	16515	O
	KCNJ5	16521	O				O
	KCNJ6	16522	O				O
	KCNK2	16526	O
	KCNK3	16527	O				O
	KCNK4	16528	O				O
	KCNK5	16529	O				O
	KCNMA1	16531					O
	KCNU1	16532					O
	KCNN4	16534		O
	KIF11	16551		O
	KIF13B	16554	O				O
	KIF1A	16560		O
	KIF1B	16561	O
	KIF3B	16569					O
	KIF5A	16572					O
	KIF7	16576	O
	KIFC2	16581	O
	UHMK1	16589					O
	KIT	16590	O																				O																O
	KLF12	16597	O
	KLF2	16598	O
	KLF9	16601	O
	KLK1	16612					O
	KLK1B11	16613		O
	KLK1B24	16617					O
	KLK1B26	16618					O
	KLK1B27	16619					O
	KLKB1	16621					O																																		O
	KLK1B5	16622					O
	KLK1B8	16624					O
	SERPINA3C	16625	O
	KLRC1	16641			O																				O			O					O
	KLRD1	16643		O																					O			O					O
	KNG1	16644		O																																					O
	SSPN	16651	O
	MAFB	16658		O				O
	KRT10	16661	O				O																																							O
	KRT13	16663	O				O
	KRT14	16664	O				O
	KRT16	16666	O				O
	KRT19	16669	O
	KRT36	16673					O
	KRT1	16678	O				O
	KRT86	16679	O
	KRT2	16681	O				O
	KRT6B	16688	O				O
	KRTAP12-1	16694	O
	KRTAP8-1	16703	O				O
	KSR1	16706					O																																										O
	LAD1	16763	O				O
	AFF3	16764	O				O
	LALBA	16770					O
	LAMB2	16779	O				O
	LAPTM5	16792		O				O																			O
	LAT	16797		O																													O					O		O
	LBX1	16814	O				O
	LBX2	16815	O
	LCK	16818		O																													O		O			O										O
	LCN2	16819		O				O
	LDB2	16826	O
	LDHB	16832	O				O
	LEPR	16847	O																				O
	LFNG	16848					O
	LGALS4	16855	O				O
	LGALS6	16857	O				O
	LGALS7	16858	O
	LHX1	16869	O				O
	LIFR	16880	O				O																O
	LIMK2	16886	O				O											O																						O
	LIPA	16889		O																							O
	LIPE	16890	O				O
	LIPG	16891	O
	GZMM	16904	O				O
	LMNB2	16907	O				O
	PSMB9	16912		O
	PSMB8	16913		O
	MYCL1	16918	O				O
	LNX1	16924	O				O
	LOR	16939	O				O
	LOX	16948					O
	XCL1	16963		O																			O								O
	LRMP	16970		O
	LRRN3	16981	O
	LTB	16994		O																			O
	LTB4R1	16995					O
	LTBP2	16997		O
	LTK	17005					O
	BLNK	17060		O																															O									O				O
	MUC13	17063	O				O
	CD93	17064	O
	CD180	17079		O
	LY86	17084		O				O
	LY9	17085		O				O
	SMAD6	17130	O				O
	MAG	17136		O																												O
	MAGEA7-PS	17143	O				O
	MFAP2	17150	O
	MAK	17152	O				O
	MAN2B1	17159		O																							O
	MAOA	17161	O				O									O					O
	MAS1	17171	O				O
	ASCL1	17172	O				O
	MASP2	17175	O																																						O					O
	FXYD3	17178	O
	MAZ	17188					O
	MB	17189	O				O
	MBD3	17192					O
	MBD4	17193					O
	MBL1	17194	O																																						O					O
	MC3R	17201	O				O
	MC5R	17203	O				O
	CMA1	17228					O
	MDK	17242		O
	MDM2	17246			O
	MEF2B	17259	O				O
	MEF2C	17260	O				O													O
	MEF2D	17261					O
	MEG3	17263	O				O
	MEIS1	17268	O				O
	MESP1	17292	O				O
	MESP2	17293	O				O
	METTL1	17299					O
	FOXC1	17300	O				O
	FOXD2	17301					O
	SYPL2	17306	O				O
	MGAT3	17309	O				O
	KITL	17311	O																				O																O
	CLEC10A	17312		O
	CXCL9	17329		O				O															O								O														O
	PIAS2	17344					O
	MKI67	17345						O
	MLLT4	17356	O				O										O																										O
	MME	17380	O																																				O
	MMP10	17384		O
	MMP13	17386		O
	MMP14	17387		O
	MMP24	17391	O
	MMP9	17395	O				O																																				O
	MOBP	17433	O				O
	MOG	17441	O				O
	CLEC4D	17474						O
	MPDZ	17475	O														O
	MPEG1	17476		O				O
	MPL	17480	O				O																O
	MPO	17523		O
	MPZ	17528	O				O																									O
	MRAS	17532	O				O										O			O
	MEIS2	17536	O
	MRVI1	17540	O				O
	MSH3	17686					O
	MSX1	17701	O				O
	MSX2	17702	O				O
	MSX3	17703	O
	MT4	17752	O
	MTAP1A	17754	O				O
	MAPT	17762	O				O													O
	MTCP1	17763	O				O
	MTHFD2	17768		O
	MTNR1A	17773	O				O
	MUG1	17836	O
	MUP2	17841					O
	MX1	17857		O				O
	MX2	17858		O				O
	MYBPC3	17868	O									O	O
	MYH11	17880	O				O										O																				O
	MYH3	17883	O														O																				O
	MYH8	17885	O				O										O																				O
	MYH6	17888	O				O					O	O				O		O																		O
	MYL4	17896	O
	MYL3	17897	O				O					O	O						O
	MYL7	17898	O														O																										O
	MYL1	17901	O				O
	MYO1F	17916		O
	MYO6	17920					O
	MYO7B	17922					O
	MYOC	17926	O
	MYOD1	17927	O				O
	MYOM1	17929	O				O
	MYOM2	17930	O				O
	NAIP1	17940					O																																			O
	NAIP2	17948		O																																						O
	NAIP6	17952		O																																						O
	NAP1L2	17954	O
	NAPB	17957					O
	NBL1	17965	O
	NCAM1	17967	O				O																									O
	NCF1	17969		O																											O									O			O				O	O
	NCF4	17972		O																																							O				O	O
	NDN	17984	O				O
	NEB	17996					O
	NEUROG1	18014	O				O
	NF1	18015	O				O													O
	NF2	18016					O
	NFE2	18022					O
	NFE2L1	18023					O
	NFE2L3	18025					O
	NFIA	18027	O				O
	NFIB	18028	O
	NFIC	18029					O
	NFIX	18032	O				O
	NFKBIE	18037		O				O																														O						O
	KLK1B4	18048					O
	NGF	18049					O													O
	NGFR	18053	O				O																O
	NGP	18054							O
	NIPSNAP1	18082					O
	NKX2-5	18091	O				O
	NKX6-1	18096	O				O
	NNMT	18113					O
	NOS2	18126		O				O							O																																O		O
	NOTCH2	18129	O
	NOV	18133	O
	UHRF1	18140		O
	NPR1	18160	O				O
	NPR3	18162	O				O
	CTNND2	18163	O
	NR1I2	18171	O				O
	SLC11A1	18173		O																							O
	NRAP	18175	O				O
	NRXN1	18189	O				O																									O
	NRXN2	18190	O				O																									O
	NTF3	18205	O																	O
	NTHL1	18207	O
	NTN3	18209	O															O
	NTRK3	18213	O				O
	DDR2	18214	O
	NTSR1	18216					O								O
	NTSR2	18217		O
	DUSP8	18218					O													O
	NUMB	18222	O				O
	NR4A2	18227					O
	OBP1A	18249	O				O
	OCLN	18260	O														O															O											O
	OGN	18295	O
	OIT1	18300	O
	FXYD5	18301		O
	OLFR10	18307					O															O
	OLFR18	18315	O				O															O
	OLFR46	18345					O															O
	OLFR47	18346	O				O															O
	OLFR48	18347					O															O
	OLFR56	18356	O				O															O
	OLFR61	18362					O															O
	OLFR9	18373	O				O															O
	TNFRSF11B	18383		O																			O																									O
	ORM1	18405		O
	ORM2	18406		O
	OTC	18416					O
	CLDN11	18417	O														O															O											O
	OVOL1	18426					O
	P2RX6	18440	O				O								O
	P2RY1	18441					O
	PAK1	18479					O											O		O											O		O					O		O
	PAK3	18481	O															O																				O
	PAPPA	18491					O
	PAX1	18503	O				O
	PAX2	18504					O
	PAX3	18505					O
	PAX5	18507					O
	PAX8	18510					O
	PAX9	18511					O
	PCP2	18545	O
	PCSK2	18549	O				O
	PCSK4	18551	O				O
	PCSK5	18552	O				O
	PCSK6	18553	O				O
	CDK16	18555					O
	PDCD1	18566		O				O																								O						O
	PDCD11	18572					O
	PDE4A	18577	O				O
	PDE8A	18584	O				O
	PDE6G	18588	O				O
	PADI1	18599	O				O
	PADI2	18600		O
	PADI4	18602					O
	PDK2	18604	O
	ENPP2	18606	O
	PDYN	18610		O																	O
	ETV4	18612			O
	PEG3	18616	O				O
	PEMT	18618	O
	PENK	18619					O
	PER1	18626							O
	CFP	18636		O
	PFKFB1	18639	O				O
	PFKM	18642	O				O
	PRF1	18646	O				O																		O	O			O				O			O	O
	PGR	18667					O
	ABCB1B	18669			O
	PHF2	18676	O				O
	PHKG1	18682	O				O								O
	PHXR4	18689	O				O
	PICK1	18693					O
	PIK3C2G	18705	O				O
	PIKFYVE	18711					O
	PIP5K1C	18717					O																																	O
	PIRA11	18724		O
	PIRA2	18725		O				O
	POU1F1	18736					O
	PITX1	18740	O				O
	PITX3	18742	O				O
	PRKACA	18747	O				O					O			O					O	O	O									O
	PRKCB	18751		O											O		O			O											O		O							O			O	O			O
	PRKCE	18754	O				O										O																							O
	PRKD1	18760	O				O
	PKD2	18764	O				O
	PKIA	18767	O
	PKLR	18770	O				O
	PRL3D1	18775	O				O
	PRL3B1	18776					O
	PLA2G1B	18778					O
	PLA2R1	18779	O				O																																										O
	PLA2G2D	18782					O
	SERPINB2	18788	O
	PLAT	18791			O																																				O
	PLAU	18792		O																																					O
	PLCB2	18796					O								O																O
	PLCB4	18798	O												O																O
	PLCD1	18799	O				O								O
	PLD3	18807		O				O
	PLN	18821	O				O					O			O
	PLP1	18823	O
	LCP1	18826		O
	PLTP	18830	O
	PMP22	18858	O
	PNMT	18948	O				O
	POLA2	18969					O
	POLB	18970					O
	PON1	18979	O				O
	POR	18984	O				O
	POU2F2	18987					O
	POU2F3	18988	O
	POU4F1	18996					O
	POU6F1	19009					O
	ENDOU	19011	O				O
	PPAP2A	19012	O																																					O
	PPARA	19013	O				O
	PPARGC1A	19017	O				O
	PPFIBP2	19024	O
	LGALS3BP	19039		O				O
	PPL	19041	O
	PPP1R1B	19049	O				O														O
	INPP5K	19062	O
	PPT1	19063		O																							O
	PPY	19064	O
	PRG2	19074		O																										O
	PRKAR2A	19087					O
	PRKDC	19090					O
	PRKG1	19091	O				O															O
	PRKG2	19092	O				O															O
	PRLR	19116	O				O																O
	PROCR	19124		O
	PROP1	19127	O
	PRPH	19132					O
	PRPH2	19133	O				O
	PRPF4B	19134					O
	LGMN	19141		O																							O	O
	PRTN3	19152					O
	PRX	19153	O
	PSAP	19156		O																							O
	CYTH3	19159	O
	PIPOX	19193	O
	PSTPIP1	19200		O																																						O
	PTAFR	19204		O				O							O																															O
	PTCH1	19206	O
	PTCH2	19207	O
	PTGDS	19215	O				O
	PTGER2	19217		O
	PTGER3	19218					O								O
	PTGER4	19219		O
	PTGFR	19220	O				O								O
	PTGIR	19222		O				O
	PTHLH	19227	O
	PTN	19242	O				O
	PTPN13	19249	O
	DUSP1	19252	O				O													O
	PTPN18	19253		O
	PTPN4	19258	O				O
	PTPN22	19260		O
	SIRPA	19261		O																																												O
	PTPRB	19263	O
	PTPRC	19264		O																												O			O			O		O
	PTPRD	19266	O
	PTPRG	19270	O
	PTPRK	19272	O
	PTPRU	19273	O
	PTPRZ1	19283	O
	PTX3	19288		O				O
	IGDCC3	19289	O				O
	PVALB	19293	O				O
	PVT1	19296		O
	PXN	19303					O																								O												O
	PYGM	19309	O				O
	QK	19317	O
	RAB17	19329	O				O
	RAB23	19335	O
	RAB33A	19337	O				O
	RAB3A	19339	O
	RAB5B	19344					O																																										O
	RAC2	19354		O														O		O											O		O				O			O			O	O
	RAD51AP1	19362		O				O
	RAD51L1	19363					O
	RAD51L3	19364					O
	RAD52	19365					O
	ALDH1A2	19378	O				O
	RASGRP2	19395	O																	O											O
	RARG	19411	O
	RASAL1	19415	O				O
	RASGRF1	19417	O																	O
	RASGRP1	19419		O																O																		O
	RAX	19434	O
	RBBP6	19647	O				O
	ROBO3	19649			O													O
	RBP3	19661	O				O
	RBP4	19662	O
	RBPMS	19663	O
	RDH5	19682	O				O
	REG1	19692	O				O
	REN1	19701	O				O
	REN2	19702	O				O
	REPS1	19707	O				O
	RESP18	19711	O
	BEX1	19716	O				O
	RFX2	19725	O
	RFX3	19726	O				O
	RGS16	19734						O
	RGS2	19735					O
	RGS9	19739	O				O														O
	RNASE1	19752	O				O
	RING1	19763					O
	RLBP1	19771	O
	RPRL3	19785	O
	TRIM10	19824							O
	ROCK1	19877	O				O											O													O												O
	MST1R	19882	O				O
	RORA	19883	O
	RORC	19885					O
	RP1	19888	O
	RPE65	19892	O
	POLR1B	20017	O				O
	RPS6KA2	20112					O													O
	RXRA	20181					O
	RXRG	20183	O				O
	UIMC1	20184					O
	RYR1	20190	O				O								O
	RYR2	20191	O				O					O	O	O	O				O
	S100A4	20198		O
	S100B	20203		O
	PRRX2	20204		O
	SAA1	20208		O				O
	SAA3	20210		O				O
	SAA4	20211		O				O
	ACSM3	20216	O				O
	SAP18	20220	O				O
	SART1	20227	O				O
	NKX1-2	20231	O				O
	SCG2	20254	O				O
	STMN2	20257	O
	SCIN	20259		O																																				O
	STMN3	20262					O
	SCN1A	20265	O
	SCN1B	20266		O
	SCN3A	20269	O
	SCN5A	20271	O				O
	SCN7A	20272	O
	SCNN1B	20277	O
	SCRG1	20284	O				O
	MSR1	20288		O				O
	CCL12	20293		O				O															O								O											O
	CCL17	20295		O																			O								O
	CCL2	20296		O				O															O								O											O
	CCL22	20299		O																			O								O
	CCL25	20300	O				O																O								O			O
	CCL3	20302						O															O								O														O
	CCL4	20303						O															O								O														O
	CCL5	20304		O																			O								O											O			O
	CCL6	20305						O															O								O
	CCL7	20306		O				O															O								O
	CCL8	20307		O																			O								O
	CCL9	20308		O				O															O								O
	SERPINF1	20317	O				O
	SFRP2	20319	O				O
	EXOC4	20336			O												O
	SEMA3C	20348	O															O
	SEMA3E	20349	O				O											O
	SEMA3F	20350	O															O
	SEMA4D	20354		O														O
	SEMA4F	20355	O															O
	SEMA6C	20360	O				O											O
	SEZ6	20370	O
	FOXP3	20371		O
	SFPI1	20375		O																																												O
	SFRP1	20377		O				O
	FRZB	20378		O
	SFRP4	20379	O				O
	SGCA	20391	O				O					O	O	O																							O
	SCG5	20394	O
	SH3GL2	20404	O				O
	SORBS3	20410	O
	SORBS1	20411	O
	SHCBP1	20419		O
	SHD	20420					O
	SI	20431	O
	ST8SIA2	20450	O
	SIM2	20465	O				O
	SIN3A	20466	O
	SIX1	20471	O				O
	SIX4	20474					O
	SIX5	20475	O				O
	SKI	20481					O
	SLA	20491		O				O
	SLC16A1	20501	O				O
	SLC18A3	20508					O
	SLC19A1	20509					O
	SLC1A2	20511	O				O
	SLC1A3	20512	O				O
	SLC22A1	20517	O				O
	SLC22A5	20520	O
	SLC2A3	20527					O
	SLC2A4	20528	O				O
	SLC3A1	20532					O
	SLC4A3	20536	O				O
	SLC6A2	20538	O
	SLC8A1	20541					O					O	O	O	O				O
	SLFN2	20556		O				O
	SLFN3	20557						O
	SLFN4	20558						O
	SLIT3	20564	O															O
	SMPD2	20598					O
	SMR2	20600					O
	NCOR2	20602					O
	SSTR3	20607					O
	SSTR4	20608	O				O
	SIGLEC1	20612		O																												O
	SNAP25	20614	O
	SNRPN	20646	O				O
	SNTA1	20648	O				O
	SNTB1	20649	O				O
	SOAT1	20652		O				O
	SOS1	20662					O													O											O		O					O						O
	SOX10	20665	O				O
	SOX11	20666	O				O
	SOX13	20668	O
	SOX2	20674	O				O
	SOX7	20680	O
	SOX9	20682					O
	SERPINA1E	20704					O																																		O
	SERPINA3G	20715		O
	SERPINA3N	20716			O				O
	SERPINE2	20720			O
	SPIC	20728		O
	SPIN1	20729					O
	SPINK3	20730		O
	SPNA2	20740	O
	SPNB3	20743	O				O
	STRBP	20744	O				O
	SPOCK1	20745					O
	SPP1	20750		O				O																																					O
	SPRR1A	20753					O
	MUCL1	20771		O
	TMIE	20776	O				O
	SREBF1	20787	O				O
	SREBF2	20788		O
	SRMS	20811	O				O
	STAC	20840	O				O
	ZFP143	20841					O
	STAR	20845	O
	STAT4	20849		O
	SULT1E1	20860					O
	STFA3	20863	O				O
	AURKC	20871	O				O
	AURKA	20878		O				O
	STRA6	20897					O
	STX1A	20907					O
	STXBP4	20913	O				O
	ABCC8	20927	O				O
	ABCC9	20928	O
	SURF2	20931					O
	VAMP7	20955					O
	SYNGR3	20974	O				O
	SYT1	20979	O				O
	SYT3	20981	O				O
	T2	21331	O				O
	TACC3	21335		O				O
	TACR2	21337	O				O								O
	TAF1B	21340					O
	TAF1C	21341					O
	TAL1	21349	O
	TAP1	21354		O																								O							O
	CNTN2	21367	O																													O
	TBRG4	21379	O				O
	TBX1	21380	O
	TBX2	21385	O
	TBX3	21386	O
	TBX6	21389	O				O
	TBXA2R	21390	O				O								O
	TBXAS1	21391		O				O
	TCAP	21393	O				O
	TCF15	21407	O				O
	ZFP354A	21408	O
	HNF1B	21410	O
	TCF7L1	21415	O				O							O
	TCFAP2A	21418					O
	TCFEB	21425					O
	TCFEC	21426		O
	VPS72	21427	O
	TCP10C	21462					O
	TCRG-V1	21632	O				O
	TCTE1	21645					O
	TCTE2	21646	O
	PHF1	21652	O				O
	TDGF1	21667							O
	SRY	21674	O
	TEAD1	21676	O				O
	TEAD4	21679	O
	TEK	21687	O
	INMT	21743	O				O
	ADAD1	21744	O
	TGFA	21802	O
	TGFBI	21810		O
	TGFBR3	21814	O
	TGM3	21818	O				O
	TG	21819					O																													O
	TH	21823	O				O														O
	THBD	21824	O																																						O
	THBS2	21826		O
	THEG	21830	O				O
	THRA	21833	O				O
	THRB	21834	O				O
	THY1	21838		O																																							O
	TIE1	21846	O
	TIMP1	21857		O				O
	TJP1	21872	O														O
	TK1	21877		O
	TLE1	21885	O
	TLE2	21886	O
	TLR1	21897		O																																									O				O
	OTOP1	21906	O				O
	TSPAN7	21912	O
	TMOD1	21916	O
	TNC	21923		O
	TNNC1	21924	O				O					O	O		O				O
	TNNC2	21925	O				O								O
	TNF	21926		O				O				O	O							O			O	O	O	O		O	O	O			O					O	O			O			O		O	O	O
	TNFRSF17	21935		O																			O											O
	TNFRSF18	21936		O																			O
	TNFRSF1B	21938		O				O															O
	TNFRSF9	21942		O				O															O
	TNFSF8	21949		O				O															O
	TNNI2	21953	O				O
	TNNI3	21954	O				O					O	O						O
	TNNT1	21955	O				O
	TNNT2	21956	O									O	O						O
	TNNT3	21957	O				O
	TNP1	21958	O				O
	TNS1	21961	O
	TOP2A	21973		O
	PPP1R13B	21981	O
	TPD52L1	21987					O
	TPM2	22004	O				O					O	O						O
	TRAF6	22034					O													O																						O			O		O	O	O
	TNFSF10	22035	O																				O										O
	TRAIP	22036			O
	TREX1	22040		O
	TRP73	22062	O				O
	TRPC1	22063	O
	TRPC2	22064	O				O
	TRPC4	22066	O				O
	CTR9	22083					O
	TSC2	22084	O
	TSHR	22095	O																																	O
	PHLDA2	22113	O
	TSKS	22116					O
	TST	22117	O
	TTN	22138	O				O					O	O
	TUBA3A	22144	O				O
	TUBA3B	22147	O				O
	TUBB3	22152		O
	TUFT1	22156	O				O
	TULP1	22157	O				O
	TULP3	22158					O
	TNFRSF4	22163		O																			O
	TYMS	22171	O
	TYR	22173					O
	TYROBP	22177		O																													O															O
	UBE1Y1	22202	O
	UBP1	22221					O
	UCHL1	22223					O
	UGT8A	22239					O
	UNC5C	22253	O															O
	UOX	22262	O
	PRAP1	22264	O
	UPK1B	22268	O				O
	UPK2	22269	O				O
	UPK3A	22270	O				O
	UQCRC1	22273					O												O
	USP9X	22284	O				O
	UTF1	22286	O				O
	UTRN	22288	O
	KDM6A	22289	O				O
	UTY	22290					O
	VAMP1	22317	O				O
	VAV1	22324		O				O																							O		O					O		O			O	O
	VEGFA	22339	O																				O
	LIN7B	22342	O
	VEZF1	22344	O				O
	VIP	22353	O
	VIPR1	22354					O
	VIPR2	22355	O				O
	NRSN1	22360	O				O
	VNN1	22361						O
	VTN	22370	O
	VWF	22371	O																																						O
	WBP4	22380	O
	ZMAT3	22401			O
	WISP1	22402		O
	WNT1	22408					O
	WNT11	22411	O				O
	WNT9B	22412	O
	WNT2	22413	O				O
	WNT5A	22418	O				O
	WNT6	22420	O				O
	WNT7A	22421					O
	WNT7B	22422					O
	WT1	22431	O				O
	XIRP1	22437	O				O
	XK	22439					O
	YSK4	22625	O				O
	SLC23A3	22626	O				O
	PLAGL1	22634	O
	ZAN	22635	O				O
	ZFP11	22648					O
	MKRN3	22652	O				O
	ZFP13	22654	O				O
	SF1	22668					O
	RNF112	22671					O
	ZFP2	22678	O				O
	ZFP27	22689	O				O
	ZFP28	22690	O				O
	ZSCAN2	22691	O				O
	ZFP30	22693	O				O
	ZFP36	22695	O				O
	ZFP37	22696					O
	ZFP40	22700	O				O
	ZFP41	22701					O
	ZFP46	22704					O
	ZFP59	22717	O				O
	ZFP60	22718					O
	ZFP9	22750	O
	ZFP93	22755	O				O
	ZFP94	22756	O
	ZFPM2	22762	O
	ZIK1	22775					O
	IKZF1	22778		O
	IKZF4	22781					O
	ADAMTS5	23794	O				O
	APLNR	23796					O
	ALOXE3	23801	O				O
	BVES	23828	O				O
	XCR1	23832		O																			O								O
	CD52	23833		O
	DAND5	23863	O				O
	ETS2	23872	O
	FYB	23880		O
	GDF15	23886			O
	GPR34	23890		O
	GREM1	23892		O
	GREM2	23893	O
	HCST	23900		O																													O
	INSL5	23919	O				O
	INSRR	23920					O
	LAMC3	23928	O				O
	LY6H	23934					O
	MID2	23947	O				O
	MMP17	23948					O
	NEU2	23956	O
	OASL2	23962		O				O
	ODZ1	23963					O
	ODZ2	23964	O
	ODZ4	23966	O				O
	OSR1	23967	O				O
	PDE10A	23984					O
	SLC26A4	23985		O				O
	TIAM2	24001					O
	RAI2	24004	O				O
	CCL19	24047	O				O																O								O
	SGCD	24052	O				O					O	O	O																							O
	SGCG	24053	O				O					O	O	O																							O
	SH3BP2	24055		O																													O
	SH3BP5	24056					O
	SLCO2A1	24059	O
	SPRY1	24063	O
	SUFU	24069					O
	SYNJ2BP	24071	O				O
	TLR2	24088		O																																									O		O		O
	TREX2	24102	O				O
	UBD	24108		O
	USP18	24110						O
	WIF1	24117	O				O
	XRN1	24127	O				O
	LDB3	24131	O				O
	ALDH1A7	26358	O				O
	ANGPTL2	26360	O
	AXL	26362		O
	CD97	26364	O
	CETN1	26369	O				O
	CLCN6	26372					O
	ESRRB	26380					O
	ESRRG	26381	O
	HSF4	26386	O				O
	MAPKBP1	26390	O
	MAP2K6	26399	O				O													O																									O			O
	MAP2K7	26400	O				O													O																		O							O			O
	MAP3K11	26403					O													O
	MAP3K3	26406					O													O
	MAP3K8	26410					O													O																		O							O
	MAP4K2	26412	O				O													O
	MAPK10	26414	O				O													O																						O			O			O	O
	PLOD2	26432	O
	PSG17	26437	O				O
	SEMA4G	26456	O				O											O
	SLC27A2	26458	O
	SLC27A5	26459	O				O
	ITGB1BP2	26549	O				O
	HOMER3	26558					O
	MMP23	26561					O
	SLC7A11	26570		O				O
	DPYSL4	26757	O				O
	ABCD2	26874					O
	PCLO	26875	O				O
	B3GALNT1	26879					O
	CENPH	26886						O
	CHST4	26887	O				O
	CLEC4A2	26888	O				O
	ACOT1	26897	O				O
	SH2D1B1	26904		O																													O
	ERN2	26918					O
	ZFP346	26919					O
	MECR	26922					O
	ST6GALNAC5	26938	O				O
	TUBA-RS1	26947	O				O
	VSNL1	26950	O
	PLA2G2E	26970					O
	PLA2G2F	26971	O				O
	OMD	27047	O				O
	AOAH	27052		O
	SH3D19	27059	O				O
	CADPS	27062	O
	ZFP275	27081	O				O
	XLR4B	27083		O
	SLAMF1	27218					O
	CARTPT	27220					O
	ATP1A4	27222		O															O
	TRP53BP1	27223					O
	TCEB3	27224					O
	PLEK2	27260					O
	PDK4	27273	O				O
	ZFP354B	27274	O
	NUFIP1	27275					O
	CLNK	27278		O
	TNFRSF12A	27279			O																		O
	PHLDA3	27280			O
	HRASLS	27281	O
	INSL6	27356		O				O
	SLC25A10	27376					O
	TCL1B4	27380	O
	TCL1B2	27381					O
	DUSP13	27389					O
	MMEL1	27390	O				O
	PIGN	27392					O
	SKP2	27401					O
	ABCA8B	27404	O
	ABCG3	27405					O
	ABCF2	27407					O
	SLC14A2	27411					O
	PEG12	27412					O
	D0KIST5	27490					O
	AMOT	27494	O				O
	D17H6S56E-3	27762	O				O
	ZDHHC8	27801					O
	D9WSU90E	27962	O
	RRP9	27966					O
	PRPF19	28000					O
	D6WSU163E	28040					O
	EPT1	28042					O
	APON	28194					O
	SLCO1A1	28248	O
	NDRG2	29811	O				O
	HSPB7	29818	O				O
	TNFRSF19	29820	O																				O
	OLFR159	29849	O																			O
	SMTN	29856	O
	MAPK12	29857	O																	O																		O				O	O		O		O	O	O
	CABP2	29866	O				O
	CABP1	29867					O
	GTSE1	29870			O				O
	CSPG5	29873					O
	HDGFRP3	29877	O
	SCD3	30049	O				O
	SPDEF	30051	O
	PCSK1N	30052					O
	TIMM9	30056					O
	MFI2	30060	O
	CTTNBP2	30785	O
	FBXL6	30840					O
	C77488	30874					O
	GNL3	30877					O
	APLN	30878			O
	C230037E05RIK	30910	O
	FOXE3	30923	O
	ANGPTL3	30924		O
	SLAMF6	30925		O
	PRSS30	30943	O				O
	ZFP354C	30944	O
	CBX8	30951					O
	AASS	30956	O				O
	MAPK8IP3	30957					O													O
	NOX4	50490	O				O
	THOP1	50492	O				O
	EBI3	50498		O
	TTPA	50500	O				O
	LATS2	50523					O
	SALL2	50524	O				O
	HIST1H1C	50708		O
	FBXO8	50753	O				O
	FBXO16	50759	O				O
	FBXO17	50760	O				O
	DLC1	50768					O
	ATP8A2	50769					O
	KRTAP5-4	50775	O				O
	RGS1	50778		O				O
	RGS6	50779	O
	RGS11	50782	O
	FBXL8	50788					O
	SH3BGR	50795	O				O
	SOLH	50817					O
	TMOD4	50874	O				O
	TMOD2	50876	O
	IL17RB	50905					O																O
	EXOSC10	50912					O
	KLRG1	50928		O
	IL22	50929	O				O																O
	SLC7A8	50934		O				O
	TNK2	51789	O				O
	ECH1	51798					O
	FUBP1	51886					O
	D2ERTD612E	51922	O				O
	D2ERTD640E	51925	O				O
	D1ERTD704E	51929	O				O
	KCTD18	51960					O
	D19ERTD386E	52013	O				O
	PBK	52033		O
	SAPS3	52036	O				O
	D9ERTD720E	52145					O
	CAMK1	52163					O
	D8ERTD158E	52186	O
	DXERTD223E	52197					O
	D7ERTD183E	52234							O
	CDCA8	52276		O
	VPS37A	52348					O
	D6ERTD527E	52372		O				O
	D1ERTD646E	52383	O
	D8ERTD769E	52410					O
	D4ERTD681E	52421	O
	TET1	52463	O				O
	D11ERTD80E	52473	O				O
	D6ERTD131E	52478					O
	CENPO	52504					O
	METT11D1	52535	O				O
	CDC23	52563					O
	CCDC69	52570		O
	DHRS1	52585					O
	NCALD	52589	O
	CBX7	52609	O				O
	ECHDC1	52665					O
	D13ERTD787E	52680	O				O
	D11ERTD726E	52682	O				O
	CD300LG	52685	O				O
	D11ERTD712E	52702	O
	D11ERTD717E	52704					O
	GPR172B	52710					O
	LDHD	52815					O
	LAIR1	52855		O
	RGS7BP	52882	O
	D11BWG0517E	52897	O				O
	D10BWG1070E	52902	O
	AHI1	52906					O
	ATP2A3	53313	O												O
	SULT1D1	53315	O
	PDLIM3	53318	O				O
	PLA2G6	53357					O																																	O
	YBX2	53422	O
	TSLP	53603	O																				O
	RECK	53614	O				O
	GRIA3	53623	O
	TLR5	53791	O				O																																						O
	COL5A3	53867		O
	PKD2L2	53871	O
	CELSR2	53883	O
	AU035318	53958	O				O
	AA914427	53959	O				O
	9530053J19RIK	53961	O				O
	RFX5	53970					O																					O							O														O
	NGEF	53972	O															O
	LPAR2	53978					O
	DEAF1	54006	O				O
	IRF7	54123		O				O																																					O
	PMM2	54128					O
	ACRBP	54137	O				O
	IRF6	54139	O
	CYHR1	54151					O
	COPG	54161					O
	ICOS	54167		O																												O		O	O			O
	GUCY1B3	54195	O
	SULT2B1	54200	O				O
	SEPT1	54204					O
	B3GALT4	54218					O
	SLC23A2	54338	O
	IRX5	54352	O
	EPB4.1L4B	54357	O				O
	CTNNAL1	54366	O
	GP9	54368	O																																				O
	CHST2	54371	O				O
	CACNG6	54378	O				O					O	O	O					O	O
	GABBR1	54393	O				O
	RAMP2	54409	O
	FMN2	54418	O				O
	CLDN8	54420	O				O										O															O											O
	UNC93B1	54445		O
	DLL4	54485	O
	HPGDS	54486		O
	SYT6	54524	O				O
	SYT7	54525	O				O
	CALCRL	54598	O
	FOXO4	54601	O				O
	TBC1D8	54610					O
	PDE3A	54611	O
	SFRP5	54612	O				O
	PRPF40B	54614	O				O
	NPFF	54615	O
	PRICKLE3	54630					O
	NPHS1	54631	O				O
	MAGIX	54634	O
	PDGFC	54635		O																			O
	PRAF2	54637					O
	CCDC120	54648	O				O
	USP27X	54651	O
	CACNA1F	54652					O					O	O	O	O				O	O
	ZFP108	54678	O
	HS3ST3B1	54710	O
	GBP3	55932		O				O
	PAXIP1	55982	O				O
	PDZRN3	55983	O				O
	CPXM2	55987	O				O
	FMO2	55990	O													O
	MSH4	55993	O				O
	SMAD9	55994	O				O
	PGAM2	56012	O				O
	SRCIN1	56013	O
	HEBP2	56016	O				O
	MSLN	56047	O				O
	BTG4	56057	O
	DGKE	56077	O				O
	CAR5B	56078	O
	DNAHC10	56087	O				O
	RAMP3	56089			O
	CLDN14	56173					O										O															O											O
	PRODH2	56189	O
	RBM38	56190					O
	TRO	56191	O
	PATZ1	56218	O				O
	EXTL1	56219					O
	CITED4	56222					O
	ESPN	56226	O				O
	CPXM1	56264		O				O
	FAM69B	56279					O
	MRPL37	56280					O
	AMAC1	56293	O				O
	DMRTB1	56296					O
	FAM60A	56306	O				O
	ZFP113	56314	O				O
	AATF	56321					O
	ARL2	56327					O
	IVD	56357	O
	TAGLN3	56370	O				O
	PDLIM5	56376	O				O
	ARID3B	56380	O				O
	SYNCRIP	56403					O
	DIAP3	56419					O
	TUBD1	56427	O				O
	CYP2D22	56448	O				O									O
	DYNLL1	56455	O				O
	CTSF	56464	O				O																				O
	SOCS5	56468	O
	STMN4	56471					O
	FADS2	56473					O
	ANKRD49	56503					O
	SRPK3	56504	O				O
	PARD6A	56513					O										O
	NME4	56520					O
	ZFP235	56525	O
	KLK11	56538	O				O
	ICK	56542	O
	KCND3	56543	O				O
	CLEC4N	56620		O				O
	ADAM21	56622					O
	TRIM17	56631	O
	KLK4	56640					O
	ANKRD2	56642	O
	CLEC7A	56644		O				O																																									O
	PNKD	56695	O
	GPR132	56696		O
	ZFP111	56707					O
	CLCF1	56708					O																O
	DBC1	56710			O
	PLAG1	56711					O
	LITAF	56722		O
	MIOX	56727	O				O
	IGDCC4	56741					O
	PSRC1	56742		O				O
	LAT2	56743		O				O
	ASCL3	56787					O
	SCUBE2	56788	O
	ARL10	56795	O				O
	ZBTB33	56805					O
	SCAMP5	56807					O
	DKK2	56811		O
	NECAB3	56846	O				O
	SLC37A2	56857		O
	OLFR690	56860	O																			O
	TBX20	57246	O
	LY6I	57248		O				O
	OLFR870	57251	O				O															O
	RETNLA	57262		O
	FZD2	57265	O				O
	OLFR1509	57271	O				O															O
	SLC16A8	57274	O
	LENEP	57275	O				O
	SLURP1	57277	O				O
	C1D	57316	O				O
	TERF2IP	57321	O
	PPBP	57349	O																				O								O
	BC051019	57355					O
	PSORS1C2	57390	O
	U90926	57425	O
	SULT5A1	57429	O
	XRCC2	57434	O				O
	ABHD1	57742	O				O
	ZFP112	57745	O				O
	JMY	57748	O
	TACC2	57752	O
	CEND1	57754	O				O
	NTN4	57764	O				O											O
	TTYH1	57776	O				O
	FMNL1	57778					O
	FXYD7	57780	O
	CD200R1	57781		O				O
	RANGRF	57785	O				O
	CDON	57810	O				O
	ADCK2	57869	O				O
	GSDMA	57911	O				O
	LRDD	57913			O
	CRLF2	57914		O																			O
	TNFRSF13B	57916					O																O											O	O
	ACCN5	58170	O				O
	RHBG	58176					O
	KLRC3	58179					O																					O
	HIC2	58180					O
	IL20	58181	O				O																O
	PROKR1	58182					O
	RSAD2	58185						O
	CLDN10A	58187	O				O
	VSTM2B	58188	O				O
	PPP1R1A	58200	O				O
	ZBP1	58203		O				O
	PDCD1LG2	58205		O																												O
	ZBTB32	58206	O
	SLC43A3	58207	O
	SRRM3	58212	O				O
	MMP19	58223		O				O
	CCDC48	58229	O				O
	SHANK3	58234	O				O
	NKAIN4	58237	O				O
	NAP1L5	58243	O				O
	GPR180	58245	O				O
	SLC35B4	58246					O
	CHST11	58250					O
	DDC8	58251					O
	TRIM54	58522	O				O
	PGA5	58803	O
	CDC42EP5	58804	O				O
	MLXIPL	58805					O
	RNASE4	58809	O
	SYNGR4	58867	O				O
	PEX5L	58869	O
	RPS6KB2	58988	O				O																																	O
	F12	58992	O																																						O
	SMPD3	58994	O				O
	PVRL3	58998	O																													O
	PIAS4	59004	O				O
	MYOZ2	59006	O
	SH3RF1	59009	O				O
	MYOZ1	59011	O				O
	NUP160	59015	O				O
	PDZK1	59020	O				O
	RCL1	59028					O
	SLC4A8	59033	O				O
	DACT1	59036	O				O
	ARPP19	59046	O				O
	SLC22A17	59049	O
	BRP16	59053					O
	EVC	59056	O				O
	JPH2	59091	O				O
	FIGN	60344	O				O
	MS4A4B	60361		O				O
	CLDN15	60363	O				O										O															O											O
	DOC2G	60425	O				O
	IIGP1	60440		O
	TMEM8	60455	O				O
	IL21R	60504		O																			O
	SYT9	60510					O
	ACSS2	60525	O				O
	FIGNL1	60530		O				O
	NPVF	60531	O				O
	CD274	60533		O				O																								O
	CAPN12	60594					O
	GUCY1A3	60596	O
	MAPK8IP2	60597					O													O
	TRP53INP1	60599			O
	FOXJ2	60611					O
	FN3K	63828	O				O
	KCNQ1OT1	63830					O
	IMPG1	63859	O				O
	RBP7	63954	O				O
	SYNE1	64009	O				O
	NRGN	64011	O
	SV2A	64051	O				O
	PERP	64058	O				O
	SMOC2	64074	O
	SMOC1	64075	O				O
	PARVG	64099		O
	CTSZ	64138		O																							O
	CTSM	64139	O				O																				O
	NGB	64242	O				O
	ABHD8	64296					O
	DHX38	64340					O
	GPR88	64378					O
[truncated: 5,246 more rows]
[truncated: 23 more columns]
